# Supplementary material for: New Considerations for Collecting Biomechanical Data Using Wearable Sensors: How Does Inclination Influence the Number of Runs Needed to Determine a Stable Running Gait Pattern?
Source: Sensors (Basel). 2019 Jun 1;19(11):2516. doi: 10.3390/s19112516 (PMC6603692; doi:10.3390/s19112516)
Supplement: Supplementary file 1 [file sensors-19-02516-s001.zip]

Archive with 3 entries (3 files):
- Suppl/Sample Data From Garmin Wearable.csv
- Suppl/Sample Data From Lumo Wearable.csv
- Suppl/Sample Matlab COde_Anomaly Detection.pdf
